# Supplementary material for: Reuse of Drilling Waste Slurry as the Grouting Material for the Real-Time Capsule Grouting Technique
Source: Materials (Basel). 2023 Feb 12;16(4):1540. doi: 10.3390/ma16041540 (PMC9962331; doi:10.3390/ma16041540)
Supplement: Supplementary file 1 [file materials-16-01540-s001.zip]

Archive with 1 entries (1 files):
- materials-2186711-supplementary.pdf
